# Supplementary material for: Anti-Drug Antibodies, Drug Levels, Interleukin-6 and Soluble TNF Receptors in Rheumatoid Arthritis Patients during the First 6 Months of Treatment with Adalimumab or Infliximab: A Descriptive Cohort Study
Source: PLoS One. 2016 Sep 8;11(9):e0162316. doi: 10.1371/journal.pone.0162316 (PMC5016088; doi:10.1371/journal.pone.0162316)
Supplement: S1 Table — (XLSX) [file pone.0162316.s001.xlsx]

## Sheet: Ark1
Drug	katada	ADA (positive/negative)	katkonc	Konc. antiTNFi (microg/ml)	IgM Rheumafactor	RF positivity (>14)	DAS baseline	DAS 06	DAS 12	CRP baseline	CRP 06	CRP 12	IL-6 pg/ml baseline	IL-6 pg/ml 6 months	IL-6 pg/ml diff	sTNFr1 pg/ml baseline	sTNFr1 pg/ml 6 months	sTNFr1 pg/ml diff	sTNFr2 pg/ml baseline	sTNFr2 pg/ml 6 months	sTNFr2 pg/ml diff	swollen	tender	MTX	mtx dose	disdur	Age	Sex	prev bio
Infliximab	1	Mellempositiv (46)	0	0.65	200	1	6.4	2.1	1.9	36	22	11	40	1	39	1006	1227	-221	2097	2742	-645	12	13	1	25	10	61	0	0
Infliximab	1	Højpositiv (86)	0	0.65	20	1	6	4		62	13		284	1	283	3846	1608	2238	6685	3071	3614	4	8	1	10	2	49	1	0
Infliximab	0	Negativ	0	0.65	711	1	4.8	3.3	3.8	36	5	14	34	20	14	1291	1146	145	7055	2574	4481	2	4	1	10	6	61	0	1
Infliximab	1	Højpositiv (95)	0	0.65	121	1	5.3	4.3		36	59		53	85	-32	1382	1775	-393	2867	3103	-236	6	5	0	0	9	71	1	0
Adalimumab	1	Positiv	0	0.65	49	1	4.5	5.2		1	3		1	1	0	1103	1092	11	7443	3891	3552	6	8	1	17.5	18	37	0	1
Adalimumab	0	Negativ	0	0.65	885	1	4.9	5.3		13	20		48	22	26	819	1269	-450	7500	2594	4906	8	8	1	5	13	64	0	1
Infliximab	0	Negativ	1	3.67	13	0	3.4	2.8	3.9	1	1	1	1	1	0	514	605	-91	1445	1740	-295	1	2	1	20	1	54	0	0
Infliximab	0	Negativ	1	8.83	24	1	2.7	1.4	1.3	2	1	1	7	1	6	921	942	-21	2466	2034	432	2	0	1	20	2	37	1	0
Infliximab	0	Negativ	1	6.05	10	0	4.9	3.6	3	1	2	1	1	1	0	1481	1650	-169	2981	4330	-1349	3	17	1	25	11	59	0	0
Infliximab	0	Negativ	1	1.71	33	1	6.3	4.3	5	2	1	2	1	1	0	1201	1091	110	3197	2901	296	20	20	1	15	6	58	1	0
Infliximab	0	Negativ	1	5.06	217	1	6	4.4	4.5	25	9	11	26	1	25	1590	1413	177	4235	4110	125	2	14	0	0	3	52	0	0
Infliximab	0	Negativ	1	0.75	23	1	5.8	2.4	3.3	4	3	2	1	1	0	1048	914	134	2143	2305	-162	7	24	0	0	1	51	0	0
Infliximab	0	Negativ	1	2.95	14	0	4.4	4.6	5.1	1	9	34	5	8	-3	1008	1050	-42	7500	3890	3610	6	6	1	15	27	31	0	1
Adalimumab	1	Positiv	1	2.61	12	0	7			3.9	1.8		26	1	25	1105	838	267	3558	3525	33	28	28	0	0	2	68	0	0
Adalimumab	0	Negativ	1	6.17	25	1	5	3.9		13	1		6	1	5	1325	1124	201	2812	2018	794	4	4	1	20	1	53	0	0
Adalimumab	0	Negativ	1	18.78	28	1	3	1.5	3.7	1	1	1	4	1	3	753	618	135	1850	1383	467	1	2	1	25	12	39	0	0
Adalimumab	0	Negativ	1	20.56	614	1	6.7		1.9	51.1	3.3	7.5	17	1	16	1340	920	420	3687	2629	1058	14	16	0	0	34	58	0	0
Adalimumab	0	Negativ	1	5.19	509	1	5.7	3.2	2.9	71	9	6	59	31	28	1018	809	209	7500	2380	5120	4	13	0	0	11	48	0	1
Adalimumab	0	Negativ	1	13.85	11	0	5.7	4.5	4.2	1	1	2	1	1	0	1198	1198	0	2100	2178	-78	6	18	0	0	4	28	0	0
Adalimumab	0	Negativ	1	8.95	56	1	3.5	2.9	2.1	2	2	1	5	1	4	1522	1445	77	3590	2803	787	4	5	0	0	4	50	1	0
Adalimumab	0	Negativ	1	9.27	115	1	5.3	2.7	3.8	17	6	7	60	4	56	1379	1173	206	2701	2482	219	12	7	0	0	2	41	1	0
Adalimumab	0	Negativ	1	10.36	21	1	4	1.8	1.3	6	2	1	8	1	7	1269	1233	36	2777	2535	242	8	5	1	10	16	65	0	0
Adalimumab	0	Negativ	1	15.21	12	0	5.2	3.5	4.4	2	7	5	1	3	-2	986	1115	-129	3084	2614	470	2	21	1	17.5	3	56	0	0
Adalimumab	0	Negativ	1	6.78	15	1	4.7	4.8	5.3	120	42	42	13	35	-22	946	1280	-334	7500	2591	4909	7	0	1	15	17	37	1	1
Adalimumab	1	Positiv	1	5.82	11	0	4.2	2.6	4.9	3	5	1	1	1	0	895	843	52	2820	2459	361	0	13	0	0	2	58	0	0
Adalimumab	0	Negativ	1	11.45	15	1	5		2.5	34		10	23	1	22	1444	1282	162	3100	2866	234	2	6	0	0	5	66	1	1
